# Supplementary material for: Campylobacter jejuni Biofilm Control with Lavandin Essential Oils and By-Products
Source: Antibiotics (Basel). 2022 Jun 25;11(7):854. doi: 10.3390/antibiotics11070854 (PMC9312237; doi:10.3390/antibiotics11070854)
Supplement: Supplementary file 1 [file antibiotics-11-00854-s001.zip]

Archive with 1 entries (1 files):
- antibiotics-1782413-supplementary.pdf
